# Supplementary material for: GC-MS and PCA Analysis of Fatty Acid Profile in Various Ilex Species
Source: Molecules. 2024 Oct 12;29(20):4833. doi: 10.3390/molecules29204833 (PMC11510334; doi:10.3390/molecules29204833)
Supplement: Supplementary file 1 [file molecules-29-04833-s001.zip]

Archive with 1 entries (1 files):
- molecules-3225909-supplementary.xlsx
