# Supplementary material for: GC-MS and PCA Analysis of Fatty Acid Profile in Various Ilex Species
Source: Molecules. 2024 Oct 12;29(20):4833. doi: 10.3390/molecules29204833 (PMC11510334; doi:10.3390/molecules29204833)
Supplement: Supplementary file 1 [file molecules-29-04833-s001.zip › molecules-3225909-supplementary.xlsx]

## Sheet: Table S1 Correlation Matrix
Results of ANOVA test. Parameter p was bolded. Statistically significant p was bolded and coloured in red.
Variable	Correlations (Fatty acids) Marked correlations are significant at p < .05000 N=27 (Casewise deletion of missing data)
	Iaq.F1	I×m.M	Iaq.F2	I×m.F1	Iaq.F3	I×m.F2	I×m.F3	Iaq.F4	Iaq.F5	Ial.F	Ip.M	Iaq.M	Iaq.F6	I×m.F4
Iaq.F1	1	R2=0.9996	R2=0.9682	R2=0.9567	R2=0.3227	R2=0.5972	R2=0.9296	R2=0.9085	R2=0.9575	R2=0.8110	R2=0.4835	R2=0.3835	R2=0.4881	R2=0.9614
	p= ---	p<0.001	p<0.001	p<0.001	p=0.101	p=0.001	p<0.001	p<0.001	p<0.001	p<0.001	p=0.011	p=0.048	p=0.010	p<0.001
I×m.M	R2=.9996	1.0000	0R2=0.962	R2=0.9517	R2=0.3088	R2=0.5835	R2=0.9214	R2=0.8991	R2=0.9500	R2=0.8007	R2=0.4697	R2=0.3690	R2=0.4746	R2=0.9551
	p<0.001	p= ---	p<0.001	p<0.001	p=0.117	p=0.001	p<0.001	p<0.001	p<0.001	p<0.001	p=0.013	p=0.058	p=0.012	p<0.001
Iaq.F2	R2=0.9682	R2=0.9620	R2=1.0000	R2=0.9844	R2=0.4908	R2=0.7417	R2=0.9873	R2=0.9795	R2=0.9976	R2=0.9072	R2=0.6383	R2=0.5531	R2=0.6399	R2=0.9955
	p<0.001	p<0.001	p= ---	p<0.001	p=0.009	p<0.001	p<0.001	p<0.001	p<0.001	p<0.001	p<0.001	p=0.003	p<0.001	p<0.001
I×m.F1	R2=0.9567	R2=0.9517	R2=0.9844	R2=1.0000	R2=0.5765	R2=0.8017	R2=0.9867	R2=0.9815	R2=0.9795	R2=0.9439	R2=0.7134	R2=0.6319	R2=0.7162	R2=0.9915
	p<0.001	p<0.001	p<0.001	p= ---	p=0.002	p<0.001	p<0.001	p<0.001	p<0.001	p<0.001	p<0.001	p<0.001	p<0.001	p<0.001
Iaq.F3	R2=0.3227	R2=0.3088	R2=0.4908	R2=0.5765	R2=1.0000	R2=0.9440	R2=0.6160	R2=0.6498	R2=0.5056	R2=0.8068	R2=0.9758	R2=0.9892	R2=0.9790	R2=0.5410
	p=0.101	p=0.117	p=0.009	p=0.002	p= ---	p=0.000	p=0.001	p=0.000	p=0.007	p=0.000	p=0.000	p<0.001	p=0.000	p=0.004
I×m.F2	R2=0.5972	R2=0.5835	R2=0.7417	R2=0.8017	R2=0.9440	R2=1.0000	R2=0.8314	R2=0.8575	R2=0.7533	R2=0.9517	R2=0.9868	R2=0.9676	R2=0.9875	R2=0.7784
	p=0.001	p=0.001	p<0.001	p<0.001	p<0.001	p= ---	p<0.001	p<0.001	p<0.001	p<0.001	p<0.001	p<0.001	p<0.001	p<0.001
I×m.F3	R2=0.9296	R2=0.9214	R2=0.9873	R2=0.9867	R2=0.6160	R2=0.8314	R2=1.0000	R2=0.9975	R2=0.9901	R2=0.9566	R2=0.7433	R2=0.6667	R2=0.7456	R2=0.9937
	p<0.001	p<0.001	p<0.001	p<0.001	p=0.001	p<0.001	p= ---	p<0.001	p<0.001	p<0.001	p<0.001	p<0.001	p<0.001	p<0.001
Iaq.F4	R2=0.9085	R2=0.8991	R2=0.9795	R2=0.9815	R2=0.6498	R2=0.8575	R2=0.9975	R2=1.0000	R2=0.9832	R2=0.9686	R2=0.7752	R2=0.7035	R2=0.7763	R2=0.9871
	p<0.001	p<0.001	p<0.001	p<0.001	p<0.001	p<0.001	p<0.001	p= ---	p<0.001	p<0.001	p<0.001	p<0.001	p<0.001	p<0.001
Iaq.F5	R2=0.9575	R2=0.9500	R2=0.9976	R2=0.9795	R2=0.5056	R2=0.7533	R2=0.9901	R2=0.9832	R2=1.0000	R2=0.9109	R2=0.6503	R2=0.5665	R2=0.6518	R2=0.9950
	p<0.001	p<0.001	p<0.001	p<0.001	p=0.007	p<0.001	p<0.001	p<0.001	p= ---	p<0.001	p<0.001	p=0.002	p<0.001	p<0.001
Ial.F	R2=0.8110	R2=0.8007	R2=0.9072	R2=0.9439	R2=0.8068	R2=0.9517	R2=0.9566	R2=0.9686	R2=0.9109	R2=1.0000	R2=0.8985	R2=0.8483	R2=0.9016	R2=0.9287
	p<0.001	p<0.001	p<0.001	p<0.001	p<0.001	p<0.001	p<0.001	p<0.001	p<0.001	p= ---	p<0.001	p<0.001	p<0.001	p<0.001
Ip.M	R2=0.4835	R2=0.4697	R2=0.6383	R2=0.7134	R2=0.9758	R2=0.9868	R2=0.7433	R2=0.7752	R2=0.6503	R2=0.8985	R2=1.0000	R2=0.9895	R2=0.9981	R2=0.6839
	p=0.011	p=0.013	p<0.001	p<0.001	p<0.001	p<0.001	p<0.001	p<0.001	p<0.001	p<0.001	p= ---	p<0.001	p<0.001	p<0.001
Iaq.M	R2=0.3835	R2=0.3690	R2=0.5531	R2=0.6319	R2=0.9892	R2=0.9676	R2=0.6667	R2=0.7035	R2=0.5665	R2=0.8483	R2=0.9895	1R2=1.000	R2=0.9903	R2=0.5982
	p=0.048	p=0.058	p=0.003	p<0.001	p<0.001	p<0.001	p<0.001	p<0.001	p=0.002	p<0.001	p<0.001	p= ---	p<0.001	p=0.001
Iaq.F6	R2=0.4881	R2=0.4746	R2=0.6399	R2=0.7162	R2=0.9790	R2=0.9875	R2=0.7456	R2=0.7763	R2=0.6518	R2=0.9016	R2=0.9981	R2=0.9903	R2=1.0000	R2=0.6856
	p=0.010	p=0.012	p<0.001	p<0.001	p<0.001	p<0.001	p<0.001	p<0.001	p<0.001	p<0.001	p<0.001	p<0.001	p= ---	p<0.001
I×m.F4	R2=0.9614	R2=0.9551	R2=0.9955	R2=0.9915	R2=0.5410	R2=0.7784	R2=0.9937	R2=0.9871	R2=0.9950	R2=0.9287	R2=0.6839	R2=0.5982	R2=0.6856	R2=1.0000
	p<0.001	p<0.001	p=0.00	p=0.00	p=0.004	p<0.001	p=0.00	p<0.001	p<0.001	p<0.001	p<0.001	p=0.001	p<0.001	p= ---

## Sheet: Table S2 ANOVA
ANOVA inputa dara		Dependent variables					Grouping variables
Sample/Fatty acid	Cases number	16:00	18:2 Δ9,12	18:3 Δ9,12,15	Sum of saturated fatty acids	Sum of unsaturated fatty acids	Sex	Specie	PCA
Iaq.F1	1	21.94	15.68	57.11	27.23	72.79	1	1	1
Iaq.F2	2	25.04	17.86	38.39	42.62	57.38	1	1	3
Iaq.F3	3	92.48	0.89	1.41	97.69	2.3	1	1	5
Iaq.F4	4	31.64	16.89	32.31	49.85	50.16	1	1	3
Iaq.F5	5	26.25	20.01	37.9	40.67	59.1	1	1	3
Iaq.F6	6	62.78	4.39	12.67	82.93	17.06	1	1	6
Iaq.M	7	59.47	3.42	5.61	90.5	9.51	2	1	4
I×m.F1	8	31.08	11.8	41.06	46.03	53.98	1	2	2
I×m.F2	9	50.64	8.35	16.55	73.29	26.7	1	2	4
I×m.F3	10	32.71	18.14	36.82	43.88	56.12	1	2	2
I×m.F4	11	28.92	17.08	39.9	43.01	56.98	1	2	2
I×m.M	12	21.53	14.93	58.93	26.13	73.86	2	2	1
Ial.F	13	41.23	11	28.44	60.45	39.78	1	3	7
Ip.M	14	55.18	4.58	11.24	82.74	17.26	2	4	4
Results of ANOVA test. Parameter p was bolded. Statistically significant p was bolded and coloured in red.
Depend.: 16:00	Kruskal-Wallis ANOVA by Ranks; 16:00 Independent (grouping) variable: PCA Kruskal-Wallis test: H ( 3, N= 11) =8.560606 p =0.0357 Include cases: 1:2;4:5;7:12;14					Depend.: 16:00	Kruskal-Wallis ANOVA by Ranks; 16:00 Independent (grouping) variable: Sex Kruskal-Wallis test: H ( 1, N= 14) =.0545455 p =0.8153						Variable	Analysis of Variance (Specie), One-way ANOVA Marked effects are significant at p < 0.05000 Include cases: 1:12
	Code	Valid	Sum of	Mean			Code	Valid	Sum of	Mean				SS	df	MS	SS	df	MS	F	p
1	1	2	3	1.5		1	1	11	81	7.36364			16:00	469.033	1	469.033	4700.2	10	470.02	0.997901	0.341377
2	2	3	19	6.33333		2	2	3	24	8			18:2 delta 9,12	22.1261	1	22.1261	451.776	10	45.1776	0.489758	0.499991
3	3	3	14	4.66667									18:3 delta9,12,15	431.721	1	431.721	3409.64	10	340.964	1.26618	0.286767
4	4	3	30	10									Saturated Fatty Acid	671.513	1	671.513	5862.22	10	586.222	1.14549	0.309647
													Unsaturated Fatty Acid	673.816	1	673.816	5854.87	10	585.487	1.15086	0.308574
Depend.: 18:2 delta 9,12	Kruskal-Wallis ANOVA by Ranks; 18:2 delta 9,12 (iLEX KWASY TŁUSZCZOWE) Independent (grouping) variable: PCA Kruskal-Wallis test: H ( 3, N= 11) =7.348485 p =0.0616 Include cases: 1:2;4:5;7:12;14					Depend.: 18:2 delta 9,12	Kruskal-Wallis ANOVA by Ranks; 18:2 delta 9,12 Independent (grouping) variable: Sex Kruskal-Wallis test: H ( 1, N= 14) =1.751515 p =0.1857
	Code	Valid	Sum of	Mean			Code	Valid	Sum of	Mean
1	1	2	11	5.5		1	1	11	91	8.27273
2	2	3	22	7.33333		2	2	3	14	4.66667
3	3	3	27	9
4	4	3	6	2
Depend.: 18:3 delta 9,12,15	Kruskal-Wallis ANOVA by Ranks; 18:3 delta9,12,15 (iLEX KWASY TŁUSZCZOWE) Independent (grouping) variable: PCA Kruskal-Wallis test: H ( 3, N= 11) =8.560606 p =0.0357 Include cases: 1:2;4:5;7:12;14					Depend.: 18:3 delta9,12,15	Kruskal-Wallis ANOVA by Ranks; 18:3 delta9,12,15 Independent (grouping) variable: Sex Kruskal-Wallis test: H ( 1, N= 14) =.2969697 p =0.5858
	Code	Valid	Sum of	Mean			Code	Valid	Sum of	Mean
1	1	2	21	10.5		1	1	11	86	7.81818
2	2	3	22	7.33333		2	2	3	19	6.33333
3	3	3	17	5.66667
4	4	3	6	2
Depend.: Sum of Saturated Fatty Acid	Kruskal-Wallis ANOVA by Ranks; SA FA (iLEX KWASY TŁUSZCZOWE) Independent (grouping) variable: PCA Kruskal-Wallis test: H ( 3, N= 11) =8.318182 p =0.0399 Include cases: 1:2;4:5;7:12;14					Depend.: Sum of Saturated Fatty Acid	Kruskal-Wallis ANOVA by Ranks; SA FA Independent (grouping) variable: Sex Kruskal-Wallis test: H ( 1, N= 14) =.1515152 p =0.6971
	Code	Valid	Sum of	Mean			Code	Valid	Sum of	Mean
1	1	2	3	1.5		1	1	11	80	7.27273
2	2	3	18	6		2	2	3	25	8.33333
3	3	3	15	5
4	4	3	30	10
Depend.: Sum of Unsaturated Fatty Acid	Kruskal-Wallis ANOVA by Ranks; US FA (iLEX KWASY TŁUSZCZOWE) Independent (grouping) variable: PCA Kruskal-Wallis test: H ( 3, N= 11) =8.318182 p =0.0399 Include cases: 1:2;4:5;7:12;14					Depend.: Sum of Unsaturated Fatty Acid	Kruskal-Wallis ANOVA by Ranks; US FA Independent (grouping) variable: Sex Kruskal-Wallis test: H ( 1, N= 14) =.1515152 p =0.6971
	Code	Valid	Sum of	Mean			Code	Valid	Sum of	Mean
1	1	2	21	10.5		1	1	11	85	7.72727
2	2	3	18	6		2	2	3	20	6.66667
3	3	3	21	7
4	4	3	6	2
